# Supplementary material for: Programming gene expression in multicellular organisms for physiology modulation through engineered bacteria
Source: Nat Commun. 2021 May 11;12:2689. doi: 10.1038/s41467-021-22894-7 (PMC8113242; doi:10.1038/s41467-021-22894-7)
Supplement: Supplementary file 4 — Source Data [file 41467_2021_22894_MOESM4_ESM.xlsx]

## Sheet: Figure 2b,d
		Panel B							Panel D
			Relative fluorescence intensity							Relative fluorescence intensity
			Normalized Control Average	Standard Deviation	Normalized IPTG Average	Standard Deviation			IPTG Concentration (µM)	Normalized Average	Standard Deviation
		N.C.	1	0.217374					0	1	0.249401
		ss100	0.911991	0.105242	0.704256	0.172765			1	0.799469	0.126108
		ss200	0.962972	0.062186	0.32703	0.0128944			5	0.435988	0.0901421
		ss300	0.942901	0.126516	0.356441	0.0655397			10	0.309128	0.150285
		ss400	0.9061	0.195719	0.351967	0.0598066			15	0.185836	0.0979593

## Sheet: Figure 3a,b
		Panel A					Panel B
			Relative fluorescence intensity					Relative fluorescence intensity
			Normalized Average	Standard Deviation				Normalized Average	Standard Deviation
		No inducer	1	0.104404			No inducer	1	0.0979067
		Ara	0.971064	0.166307			Ara	0.103135	0.00583205
		aTc	0.957509	0.250056			aTc	0.111291	0.100484
		Ara+aTc	0.285214	0.0539288			Ara+aTc	0.0818622	0.0380639

## Sheet: Figure 4b,d
Fi
		Panel B - AND gate				Panel B - OR Gate
			% twitch	Standard Deviation			% twitch	Standard Deviation
		AND control	0	0		OR control	0	0
		AND ara	0	0		OR ara	1	0
		AND aTc	0	0		OR aTc	1	0
		AND both	1	0		OR both	1	0
		Panel D - AND Gate				Panel D - OR Gate
			Normalized Average	Standard Deviation			Normalized Average	Standard Deviation
		Control	1	0.13225		Control	1	0.231975
		Ara	0.931075	0.148908		Ara	0.393813	0.0663281
		aTc	0.988458	0.0931413		aTc	0.231435	0.142191
		both	0.359771	0.0478869		both	0.959351	0.637896

## Sheet: Figure S2c
			Relative fluorescence intensity
			Control Average	Standard Deviation	IPTG Average	Standard Deviation
		N.C.	1	0.217374
		ds100	0.870036	0.168228	0.773621	0.187818
		ds200	0.784251	0.0391649	0.77824	0.0484573
		ds300	0.705786	0.0700047	0.588738	0.0749546
		ds400	0.74995	0.119294	0.258991	0.0928192

## Sheet: Figure S3b
		IPTG Concentration	Average Fold Change	Standard Deviation
		0	1	0.31
		1	24.17	6.07
		5	121.15	30.88
		10	612.98	54.9
		15	1047.87	115.15

## Sheet: Figure S4c,d
		Panel C						Panel D
		Inducer	Average Fold Change	Standard Deviation				Inducer	Average Fold Change	Standard Deviation
		control	1.01323	0.173657				control	1.01941	0.206846
		Ara	80.5857	19.4183				Ara	723.406	178.049
		aTc	18.6724	2.22431				aTc	278.027	98.5709
		both	3029.7	816.04				both	344.293	161.477

## Sheet: Figure S5a,b,c,d
		Panel A
		RNA Length optimization
			ds100		ss100		ds200		ss200		ds400		ss400
			control	IPTG	control	IPTG	control	IPTG	control	IPTG	control	IPTG	control	IPTG
		Average fraction of twitched worms	0	0.406667	0	0.0766667	0	1	0	1	0	1	0	1
		Standard Deviation	0	0.103387	0	0.0368179	0	0	0	0	0	0	0	0
		Panel B
		RNA length optimization for AND-gate
			ds200				ss200				ds400				ss400
			Control	Ara	aTc	Both	ss200 control	ss200 Ara	ss200 aTc	ss200 both	ds400 control	ds400 Ara	ds400 aTc	ds400 both	ss400 control	ss400 Ara	ss400 aTc	ss400 both
		Average fraction of twitched worms	0	0	0	0.116667	0	0	0	0.0366667	0	0.69	0	1	0	0	0	0.236667
		Standard Deviation	0	0	0	0.020548	0	0	0	0.0124722	0	0.125698	0	0	0	0	0	0.054365
		Panel C
		Inducer concentration optimization for AND-gate
			200 µg/mL		20 µg/mL		2 µg/mL
			Ara-200 aTc-0	Ara-200 aTc-0.1	Ara-20 aTc-0	Ara-20 aTc-0.1	Ara-2 aTc-0	Ara-2 aTc-0.1
		Average fraction of twitched worms	0.69	1	0.14	1	0	1
		Standard Deviation	0.125698	0	0.0828654	0	0	0
		Panel D
		RNA length optimization for OR-gate
			ds200				ss200				ds400				ss400
			Control	Ara	aTc	Both	ss200 control	ss200 Ara	ss200 aTc	ss200 both	ds400 control	ds400 Ara	ds400 aTc	ds400 both	ss400 control	ss400 Ara	ss400 aTc	ss400 both
		Average fraction of twitched worms	0	1	1	1	0	1	1	1	1	1	1	1	0.205	1	1	1
		Standard Deviation	0	0	0	0	0	0	0	0	0	0	0	0	0.0294392	0	0	0

## Sheet: Figure S6c
		Panel C
		Inducer concentration optimization for AND-gate
			Control	200 µg/mL		20 µg/mL		2 µg/mL
			Control	Ara-200 aTc-0	Ara-200 aTc-0.1	Ara-20 aTc-0	Ara-20 aTc-0.1	Ara-2 aTc-0	Ara-2 aTc-0.1
		Average fluorescence intensity	1	0.364	0.376	0.384	0.36	0.962	0.368
		Standard Deviation	0.0932738	0.0598331	0.068775	0.0336155	0.0236643	0.0915205	0.0365513
